# Supplementary material for: The Peptide Salamandrin-I Modulates Components Involved in Pyroptosis and Induces Cell Death in Human Leukemia Cell Line HL-60
Source: Pharmaceutics. 2023 Jul 1;15(7):1864. doi: 10.3390/pharmaceutics15071864 (PMC10384876; doi:10.3390/pharmaceutics15071864)
Supplement: Supplementary file 1 [file pharmaceutics-15-01864-s001.zip]

Archive with 1 entries (1 files):
- pharmaceutics-2411270-supplementary.pdf
